# Supplementary material for: “Making Data the Drug”: A Pragmatic Pilot Feasibility Randomized Crossover Trial of Data Visualization as an Intervention for Pediatric Chronic Pain
Source: Children (Basel). 2023 Aug 7;10(8):1355. doi: 10.3390/children10081355 (PMC10452969; doi:10.3390/children10081355)
Supplement: Supplementary file 1 [file children-10-01355-s001.zip]

Archive with 1 entries (1 files):
- children-2492932-supplementary.pdf
